# Supplementary material for: Effects of Top and Bottom Electrodes Materials and Operating Ambiance on the Characteristics of MgFx Based Bipolar RRAMs
Source: Nanomaterials (Basel). 2023 Mar 22;13(6):1127. doi: 10.3390/nano13061127 (PMC10058438; doi:10.3390/nano13061127)
Supplement: Supplementary file 1 [file nanomaterials-13-01127-s001.zip]

Archive with 1 entries (1 files):
- nanomaterials-2266530-supplementary.pdf
